# Supplementary material for: A novel superficial temporal artery patency concept of cerebral revascularization for patients with moyamoya disease: a multicenter study
Source: Chin Neurosurg J. 2026 Feb 26;12:5. doi: 10.1186/s41016-025-00424-4 (PMC12937568; doi:10.1186/s41016-025-00424-4)
Supplement: Supplementary file 1 — Supplementary Material 1. [file 41016_2025_424_MOESM1_ESM.zip]

Archive with 5 entries (5 files):
- Supplementary Figure 3.tif
- Supplementary Figure 4.tif
- Supplementary Figure 2.tif
- Supplementary Figure 1.tif
- Supplementary material.docx
